# Supplementary material for: Evaluation of Miscanthus × giganteus Tolerance to Trace Element Stress: Field Experiment with Soils Possessing Gradient Cd, Pb, and Zn Concentrations
Source: Plants (Basel). 2023 Apr 5;12(7):1560. doi: 10.3390/plants12071560 (PMC10096734; doi:10.3390/plants12071560)
Supplement: Supplementary file 1 [file plants-12-01560-s001.zip]

Archive with 1 entries (1 files):
- plants-2274015-supplementary.pdf
